# Supplementary material for: Fluroxypyr Inhibits Maize Growth by Disturbing the Diversity of the Endophytic Bacterial Communities in Maize Roots
Source: Microorganisms. 2025 Mar 24;13(4):728. doi: 10.3390/microorganisms13040728 (PMC12029718; doi:10.3390/microorganisms13040728)
Supplement: Supplementary file 1 [file microorganisms-13-00728-s001.zip]

Archive with 2 entries (2 files):
- microorganisms-3402130-supplementary.pdf
- Table S2.xlsx
