# Supplementary material for: Fluroxypyr Inhibits Maize Growth by Disturbing the Diversity of the Endophytic Bacterial Communities in Maize Roots
Source: Microorganisms. 2025 Mar 24;13(4):728. doi: 10.3390/microorganisms13040728 (PMC12029718; doi:10.3390/microorganisms13040728)
Supplement: Supplementary file 1 [file microorganisms-13-00728-s001.zip › Table S2.xlsx]

## Sheet: 工作表1
Supplementary table S2. List of genera-level taxonomic composition of the bacterial community. The non-rhizosphere, rhizosphere, and endophyte samples that were treated with fluroxypyr are labeled as NR, R, and E, whilst the control samples are labeled as NRCK, RCK, and ECK, respectively. The sample identifiers 1, 2, and 3 represent the samples obtained in the seeding, florescence, and maturation…
Taxon	NR1CK	NR2	NR2CK	NR3	NR3CK	R1CK	R2	R2CK	R3	R3CK	E1CK	E2	E2CK	E3	E3CK
Lactococcus	0.00120373	0.00128128	0.0013091	0.00256985	0.00105528	0.00107911	0.00121351	0.000589391	0.00126271	0.00201803	0.011422	0.132404	0.1062	0.186068	0.102851
Acinetobacter	0.000300933	0	0.000231018	6.58935e-05	0.000243526	0.000249025	0.000142765	0	0.000771659	0.000538141	0.00684575	0.0864685	0.00980128	0.0470199	0.114755
Geobacillus	0.000300933	7.53693e-05	7.7006e-05	0.000263574	0.000162351	0.000166016	0	0.000130976	0.000140302	0.000201803	0.00234392	0.0198298	0.014183	0.0314716	0.0149238
Sediminibacterium	0.000150466	0.000301477	0.000154012	0.0010543	0.000649403	0.000166016	0.000571061	0.000851343	0.000420905	0.000201803	0.00319964	0.0328341	0.0192182	0.030551	0.0159421
Rhodococcus	0.000451399	0.000226108	7.7006e-05	0.000527148	0.00194821	8.30082e-05	0.000713827	0.000458415	0.000350754	0.000605408	0.00245554	0.017339	0.0149518	0.02738	0.0163284
Pseudomonas	0.000526633	0.000150739	7.7006e-05	0.000527148	0.00105528	0.000747074	0.000856592	0.000785855	0.00119256	0.000739943	0.00133939	0.0245851	0.0178729	0.0267662	0.0204017
Agrobacterium	0.0018056	0.000678324	0.000539042	0.000461255	0.000974105	0.00166016	0.000499679	0.00144073	0.00126271	0.00127808	3.72051e-05	0.0363278	0.0297882	0.0211061	0.0857153
Streptococcus	7.52332e-05	0.000301477	0.000231018	0.000197681	8.11754e-05	8.30082e-05	7.13827e-05	6.54879e-05	0.000140302	0.00026907	0.00122777	0.0137806	0.00930161	0.0188557	0.0112016
Rhizobium	0.000451399	7.53693e-05	0.00038503	0.000197681	8.11754e-05	0.000664066	0	0.000130976	0.000771659	0.000201803	0	0.00611393	0.00488142	0.0146959	0.00716342
Burkholderia	0.000300933	7.53693e-05	0.000462036	0.000197681	0.000162351	0.000581058	0.000356913	0.000392927	0.000561207	0.000470873	0.00163703	0.00824896	0.0145674	0.0141162	0.00561837
Rhodanobacter	0.000300933	0	0.000154012	0.000461255	0.000324702	0	0.000499679	0.000523903	0.000561207	0.000403606	0.00420418	0.0200886	0.0149902	0.0136388	0.0109207
Leuconostoc	7.52332e-05	7.53693e-05	0.000231018	0.000197681	0.000487053	0	7.13827e-05	0	0.000140302	0.000201803	0.000669693	0.00896063	0.00518891	0.0129569	0.00558326
Carnobacterium	0	7.53693e-05	0	0.000131787	0.000162351	0	0.000285531	0	0	6.72676e-05	0.000297641	0.00536991	0.00442019	0.0100586	0.00438935
Devosia	0.00353596	0.00135665	0.00161713	0.00256985	0.00211056	0.00340334	0.0016418	0.00261952	0.00231498	0.0024889	3.72051e-05	0.00456119	0.0062267	0.00995636	0.00445958
Ochrobactrum	0.0002257	0.000150739	7.7006e-05	0.000131787	0.000243526	0.000249025	0.000214148	0.000261952	0.000140302	0.000134535	0.00107895	0.00756963	0.00611139	0.00862657	0.0082871
Ralstonia	7.52332e-05	7.53693e-05	0.000154012	0.000197681	8.11754e-05	8.30082e-05	0.000214148	6.54879e-05	7.01508e-05	6.72676e-05	0.000855718	0.00653447	0.0033824	0.00722859	0.00512676
Lactobacillus	0	7.53693e-05	0	0	8.11754e-05	0	7.13827e-05	0	0	0	0.00107895	0.00676091	0.00680324	0.00637616	0.00386263
Bacillus	0.00188083	0.0177872	0.00546743	0.00784133	0.00284114	0.00190919	0.00478264	0.00687623	0.00238513	0.00538141	0.000334846	0.00210268	0.00222931	0.00497818	0.00263361
Erwinia	0	0.0107778	0	0	0	0	0	0	0	6.72676e-05	0.000148821	0.00187623	0.00934005	0.00419394	0.00221223
Sphingobium	0	7.53693e-05	0.000154012	0.000131787	0.000243526	0.000747074	0.000142765	0.00137525	0.00147317	0.00114355	3.72051e-05	0.00685796	0.00522735	0.00381888	0.0037924
Paucibacter	0.0011285	0.00120591	0.00161713	0.00112019	0.00137998	0.0029883	0.00128489	0.00229208	0.00378814	0.00282524	0.000297641	0.00669621	0.0122997	0.00340971	0.00561837
Methylobacterium	0.000451399	0.000753693	0.000231018	6.58935e-05	0	0.000249025	0.000285531	0.000196464	0.000420905	0	0.000223231	0.00171449	0.000653419	0.00340971	0.00172063
Inquilinus	0.000451399	0.000226108	0.000462036	0.000329468	0.000324702	0.000415041	0.000285531	0.000785855	0.000280603	0.000336338	0	3.23488e-05	0	0.00340971	0.000175574
Stenotrophomonas	0.000300933	0	0	0.000197681	0	8.30082e-05	7.13827e-05	0.000130976	0.00126271	0.000538141	0.000372051	0.024391	0.00734135	0.00330742	0.00210689
Sporosarcina	0.000827565	0.00376847	0.00231018	0.00171323	0.00105528	0.000498049	0.000428296	0.00137525	0.000982112	0.00154715	0.00621326	0.0131983	0.0172579	0.00310284	0.00193132
Mycobacterium	0.0013542	0.000829062	0.000847066	0.00138376	0.00089293	0.00174317	0.00114212	0.00183366	0.00112241	0.000874479	0.000111615	0.000226442	0	0.00296645	0.00238781
Sphingomonas	0.000451399	0.00120591	0.000154012	0	0.000162351	0.000747074	0.000356913	0.000785855	0.000911961	0.00026907	0.000260436	0.00443179	0.00695699	0.00248909	0.00179086
Candidatus_Glomeribacter	0	0	0	6.58935e-05	0	0	7.13827e-05	0	7.01508e-05	0	0	0.00100281	0.000807165	0.00245499	0.00108856
Allobaculum	0	0	0	0	0	0	0	0	0	0	0.000186026	6.46977e-05	3.84364e-05	0.00228451	0.000245804
Nevskia	0	0	7.7006e-05	0	0	0	0	0.000130976	0	0	0.000260436	0.00174684	0.000999347	0.00221631	0.000912985
Bacteroides	0	0	0	6.58935e-05	0	8.30082e-05	0	0	0	0	0.000260436	0.00190858	0.00845601	0.00214812	0.000456493
Flavobacterium	0.000300933	0	0	0	0	0.000166016	0	0	7.01508e-05	6.72676e-05	0.000223231	0.00129395	0.00165277	0.00211402	0.000632067
Nocardiopsis	0	0	0	0	0	0	7.13827e-05	0.000196464	0.000140302	0.000336338	0.0435672	0.0468735	0.0372064	0.00207992	0.000596952
Arthrobacter	0.0374661	0.0268315	0.0207916	0.0174618	0.0207809	0.0265626	0.0142765	0.0178782	0.0143809	0.0205839	0.000483667	0.000679326	0.000730292	0.00194354	0.00368706
Comamonas	7.52332e-05	7.53693e-05	0.000154012	0	0	0	0.000142765	6.54879e-05	7.01508e-05	0.000134535	0.00212069	0.000808721	0.000999347	0.00180715	0.000702297
Clostridium	0.000150466	0	0	0	8.11754e-05	0	0	0	0	6.72676e-05	0.000186026	0.00129395	0.000461237	0.00136388	0.000526722
Anoxybacillus	0	0.000376847	0	6.58935e-05	0	0	0	0	0	6.72676e-05	0.000148821	0.00135865	0.000653419	0.00126159	0.000912985
Barnesiella	0	0	0	0	0	0	0	0	0	0	0.000446462	0.00439944	0.0177961	0.00126159	0.000421378
Microbacterium	0.00150466	0.00120591	0.000462036	0.000988403	0.00105528	0.00124512	0.000571061	0.000785855	0.00105226	0.00107628	3.72051e-05	0.00181154	0.00219088	0.0011593	0.002142
Brevibacterium	0	0	0	0	0	8.30082e-05	7.13827e-05	0	0	0.000201803	0.000632488	0.0015204	0.00107622	0.0011593	0.00147482
Oscillospira	0	0	0	0	0	0	0	0	0	0	0.000334846	0.00207033	0.0058039	0.0011593	0.000386263
Rhodoplanes	0.012263	0.0104763	0.012629	0.0125198	0.0148551	0.0126172	0.0142765	0.0153242	0.0126973	0.0129826	0	0.000646977	0.000153746	0.0011252	0.00456493
Ensifer	0.0002257	0.000301477	0.000539042	0.000263574	0.000324702	0.000581058	0.000642444	0.000720367	0.000420905	0.000336338	0	0.00336428	0.00395895	0.00105701	0.00175574
Fimbriimonas	0.000300933	0.000753693	0.000308024	0.000527148	0.000568228	0.00091309	0.000642444	0.000261952	0.00084181	0.000941746	0	0	0	0.00102291	0.00136948
Massilia	0.00150466	0.000301477	7.7006e-05	0.000527148	0.000649403	0.00091309	0	0.000458415	0.000350754	0.000134535	0.000186026	0.00155274	0.00157589	0.000954719	0.000877871
Lentzea	0.00233223	0.000452216	0.000616048	0.00125198	0.000811754	0.0019922	0.000713827	0.00189915	0.00378814	0.00188349	0	0.00084107	0.000384364	0.000886525	0.00182597
Shinella	0.000300933	0	0	0.000131787	0	0.00091309	0.000142765	0.000392927	0.000350754	0.000874479	0	0.00223207	0.00149902	0.000852428	0.00270384
Corynebacterium	0	0	0	0	0	0	0	0	0	0	0.000148821	0.000776372	7.68728e-05	0.000852428	0.000245804
Prevotella	0	0	0	0	0	0	0	0	0	0	7.44103e-05	0.000517582	0.000153746	0.000818331	0.000316033
Saccharomonospora	0	0	0	0	0	0	0	0	0	0	0	3.23488e-05	0	0.000750136	0
Staphylococcus	7.52332e-05	0	0	0	0	8.30082e-05	0	0	0	6.72676e-05	7.44103e-05	0.000226442	0.000115309	0.000681942	0.000245804
Planctomyces	0.00436353	0.0056527	0.00361928	0.00441487	0.00454582	0.00672367	0.00506817	0.00576293	0.00406875	0.00437239	0.000186026	0.000323488	0.000307491	0.000647845	0.00133436
Pseudoxanthomonas	0.000150466	0	0	0.000131787	8.11754e-05	0.000332033	7.13827e-05	0.000196464	0.000280603	0	3.72051e-05	0.00287905	0.00119153	0.000613748	0.000175574
Faecalibacterium	0	0	0	0	0	0	0	0	0	0	0.000297641	0.00262026	0.00772572	0.000613748	3.51148e-05
Blautia	0	0	0	0	0	0	0	0	0	0	0.000372051	0.00190858	0.00457393	0.000579651	0.000561837
Pseudonocardia	0.00195606	0.000829062	0.00107808	0.00217449	0.00162351	0.00166016	0.00178457	0.00261952	0.00498071	0.0026907	0	0	3.84364e-05	0.000579651	0.000491608
Megamonas	0	0	0	0	0	0	0	0	0	0	0.000111615	0.00181154	0.00322866	0.000579651	0.000210689
Candidatus_Nitrososphaera	0.0658291	0.0556226	0.0653781	0.0627306	0.0590957	0.0377687	0.0433293	0.0418468	0.0278499	0.0341719	7.44103e-05	0.000129395	0.000153746	0.000545554	0.00456493
Asteroleplasma	0	7.53693e-05	7.7006e-05	0.000197681	8.11754e-05	8.30082e-05	7.13827e-05	0.000130976	0.000771659	0.000201803	0.000558077	0.00084107	0.000269055	0.000545554	0.000632067
Trabulsiella	0	0	0	0	0	0	0	0	0	0	3.72051e-05	0.00171449	0.00618826	0.000545554	0.000280919
Gemmata	0.00323503	0.00339162	0.00369629	0.003097	0.00381524	0.00365236	0.00456849	0.00360183	0.00406875	0.00396879	0.000111615	0.000161744	7.68728e-05	0.000511457	0.000877871
Enhydrobacter	0	0	0	0	0	0	0	0	0	0	0.000372051	0.000776372	0.000691855	0.000511457	0.000561837
Enterobacter	0	0.000602954	0	0	0	0	7.13827e-05	0	0	6.72676e-05	0.00245554	0.000388186	0.000768728	0.000511457	0.000210689
Labrys	0	7.53693e-05	0.000308024	0.000263574	8.11754e-05	0.000249025	0.000142765	6.54879e-05	0.000210452	0.000134535	0	9.70465e-05	0	0.00047736	0.000280919
Mesorhizobium	0.000827565	0.000829062	0.000231018	0.0010543	0.00154233	0.000166016	0.000713827	0.00124427	0.000771659	0.000605408	3.72051e-05	0.000161744	0.000192182	0.000443262	0.000561837
Parabacteroides	0	0	0	0	0	0	0	0	0	0	3.72051e-05	0.000258791	0.000345928	0.000443262	0
Steroidobacter	0.00624436	0.00746156	0.0050824	0.00665525	0.00949752	0.00796879	0.00899422	0.00982318	0.00925991	0.010561	3.72051e-05	0	0.000153746	0.000409165	0.00217712
Solibacillus	0	0	0	6.58935e-05	0	0	7.13827e-05	0	0	0	3.72051e-05	0.000226442	0	0.000409165	0.000351148
Porphyromonas	0	0	0	0	0	0	0	0	0	0	0	0.000452884	0.000230618	0.000409165	3.51148e-05
Achromobacter	0.0002257	0	0	0	0.000162351	0.000332033	0.000142765	0.000327439	7.01508e-05	0.000201803	0	0.00313784	0.0033824	0.000375068	0.00136948
Flavisolibacter	0.00127896	0.00256256	0.0013091	0.00131787	0.00137998	0.00348635	0.00185595	0.00203012	0.000631357	0.00181622	0.000186026	9.70465e-05	0	0.000375068	0.000702297
Ramlibacter	0.00120373	0.00233645	0.000693054	0.000724829	0.000487053	0.00282228	0.000642444	0.00137525	0.00154332	0.000807211	0	0.000808721	0.000730292	0.000375068	0.000596952
Serratia	0.000451399	0	0	0	0	0	0.000285531	0	0	0	0.000111615	0.000355837	0.000269055	0.000375068	0.000210689
Novosphingobium	0.000150466	0	0	0	0	0	0.000142765	0	0.000140302	0	0	0.000582279	0.000461237	0.000375068	0.000175574
Veillonella	0	0	0	0	0	0	0	0	0	0	0	3.23488e-05	0.000115309	0.000375068	0.000105344
Paracoccus	0	0	0	0	0	8.30082e-05	0	0	7.01508e-05	0	0.000148821	0.000194093	3.84364e-05	0.000375068	7.02297e-05
Methyloversatilis	0	7.53693e-05	0	0	0	0	0	0	0	0	7.44103e-05	0.000323488	7.68728e-05	0.000375068	7.02297e-05
Akkermansia	0	0	0	0	0	0	0	0	0	0	0.000111615	0.000420535	0.00457393	0.000340971	0.000421378
Lysobacter	0.00534156	0.0029394	0.00361928	0.0030311	0.0043023	0.00290529	0.00406881	0.00392927	0.00140302	0.00242163	0.000446462	0.00210268	0.000499673	0.000306874	0.000596952
Balneimonas	0.00263316	0.00165812	0.0013091	0.00322878	0.00324702	0.00373537	0.00242701	0.00209561	0.00315679	0.00275797	0.000260436	0.000646977	0.000384364	0.000306874	0.000526722
Agromyces	0.00173036	0.00324088	0.00200216	0.00230627	0.00308467	0.00190919	0.00171318	0.00130976	0.00154332	0.00161442	0.000111615	0.000194093	0.000153746	0.000306874	0.000456493
Demequina	0	0	0	0	0	0	0	0	0	0	0	0	0.000115309	0.000306874	7.02297e-05
Helcococcus	0	0	0	0	0	0	0	0	0	0	3.72051e-05	0.000161744	0.000230618	0.000306874	7.02297e-05
Nitrospira	0.00782426	0.00972264	0.0107038	0.00731418	0.00730579	0.00863285	0.0124206	0.0081205	0.00624342	0.0070631	7.44103e-05	0	7.68728e-05	0.000272777	0.00347637
Methylibium	0.00120373	0.00135665	0.00184814	0.00158144	0.00227291	0.0050635	0.00221286	0.00320891	0.00610312	0.00316158	0.000297641	0.000808721	0.000576546	0.000272777	0.000772526
Propionibacterium	0	7.53693e-05	0	0	0	0	0	0	0	0	3.72051e-05	0.000614628	0.000192182	0.000272777	3.51148e-05
Janthinobacterium	0.000150466	0	0	0	8.11754e-05	0.000332033	0	6.54879e-05	0	0.000134535	0.000111615	0.00245851	0.00292117	0.000272777	3.51148e-05
Roseomonas	0	0	0	6.58935e-05	0	8.30082e-05	0	0	0.000210452	0	0	0	0	0.000272777	0
Sutterella	0	0	0	0	0	0	0	0	0	0	0	9.70465e-05	0.000115309	0.000272777	0
Helicobacter	0	0	0	0	0	0	0	0	0	0	0	0.000323488	0.000768728	0.000272777	0
Ruminococcus	0	0	0	0	0	0	0	0	0	0	0.000111615	0.0015204	0.00376677	0.00023868	0.00147482
Chryseobacterium	0	0.000527585	0	0	0	0.000166016	0	0	0.000210452	0	0.000111615	0.00281435	0.00161433	0.00023868	0.000596952
Adhaeribacter	0.000752332	0.00143202	0.000308024	0.000527148	0.00121763	0.00290529	0.00185595	0.000458415	0.000561207	0.000672676	0	0	0	0.00023868	0.000351148
Fusobacterium	0	7.53693e-05	0	0	0	8.30082e-05	0	0	0	0	0	0.000226442	0.000307491	0.00023868	0.000280919
Mogibacterium	0	0	0	0	0	0	0	0	0	0	0	3.23488e-05	0	0.00023868	3.51148e-05
Hydrogenophilus	0	0	0	0	0	0	0	0	0	0	0	9.70465e-05	0	0.00023868	0
Aeromicrobium	0.0024827	0.000678324	0.00115509	0.00164734	0.00137998	0.00332033	0.00135627	0.00294695	0.00203437	0.00221983	0	6.46977e-05	7.68728e-05	0.000204583	0.000280919
Patulibacter	7.52332e-05	7.53693e-05	0	0	8.11754e-05	0	7.13827e-05	0	0	0	0	0	0	0.000204583	0.000105344
Coprobacillus	0	0	0	0	0	0	0	0	0	0	0.000111615	0.000679326	0.00257524	0.000204583	0.000105344
Sphingopyxis	0	0	0	0	0	0	0	0	0	6.72676e-05	0	9.70465e-05	0.000153746	0.000204583	0.000105344
Georgenia	0	0	0	0	0	0	0	0	7.01508e-05	0	3.72051e-05	0	0	0.000204583	0
Kibdelosporangium	7.52332e-05	0	0.000231018	0.000131787	0.000324702	0.000332033	0.000499679	0.000327439	0.00147317	0.000201803	0	0	0	0.000170486	0.000491608
Phenylobacterium	0.000978032	0.00113054	0.00100108	0.000263574	0.00146116	0.00215821	0.00121351	0.000851343	0.00105226	0.00127808	3.72051e-05	0.000226442	0.000115309	0.000170486	0.000421378
Thermobifida	0	0	0	0	0	0	0	0	0	0	0	6.46977e-05	0	0.000170486	0.000351148
Hyphomicrobium	0.000677099	0.000753693	0.00115509	0.000922509	0.00186703	0.00141114	0.00114212	0.00150622	0.00231498	0.00100901	3.72051e-05	0.000226442	0.000153746	0.000170486	0.000280919
Alistipes	0	0	0	0	0	0	0	0	0	0	0.000186026	0.000646977	0.002114	0.000170486	0.000210689
Pedomicrobium	0.000752332	0.000753693	0.00115509	0.00197681	0.00137998	0.000581058	0.0016418	0.00117878	0.000911961	0.00107628	3.72051e-05	0	3.84364e-05	0.000170486	0.000210689
Dorea	0	0	0	0	0	0	0	0	0	0	0	0.000679326	0.00122997	0.000170486	0.000175574
Sphingobacterium	0	0	0	0.000922509	0	8.30082e-05	0	0	0.000140302	0	0.000186026	0.000355837	0.00096091	0.000170486	0.000140459
Sinorhizobium	0.000376166	0.000452216	7.7006e-05	0.000263574	0	0.000415041	0.000142765	0.000523903	0.000140302	0.000470873	7.44103e-05	0.000452884	0.000307491	0.000170486	0.000140459
Micrococcus	0	0	0	0	0	0	0	0	0	0	3.72051e-05	0	7.68728e-05	0.000170486	0.000105344
Facklamia	0	0	0	0	0	0	0	0	0	0	0	0	0	0.000170486	7.02297e-05
Delftia	0	0	0	0	0	8.30082e-05	0	0	7.01508e-05	0	7.44103e-05	0.00158509	0.00269055	0.000170486	7.02297e-05
Macrococcus	0	0	0	0	0	0	0	0	0	0	0	0	0	0.000170486	0
Gemella	0	0	0	0	0	0	0	0	0	0	0	0	7.68728e-05	0.000170486	0
Haemophilus	0	0	0	0	0	0	0	0	0	0	0	6.46977e-05	0	0.000170486	0
Aminobacter	0	0	0	0	0	0	0	0	0	0	0.000111615	6.46977e-05	0	0.000136388	0.000105344
Arcobacter	0	0	0	6.58935e-05	0	0	0	0	0	0	3.72051e-05	6.46977e-05	0.000115309	0.000136388	0.000105344
Enterococcus	0	0	0	0	0	0	0	0	0	0	0	0.000485233	0.000576546	0.000136388	7.02297e-05
Luteimonas	0.000376166	0	0	0	0	0.000249025	0	0.000130976	0	0.000134535	0	0.000194093	0.000115309	0.000136388	7.02297e-05
Candidatus_Methanoregula	0	0	0	0	0	0	0	0	0	0	0	0	0	0.000136388	0
Glycomyces	0	0	0.000154012	0.000131787	0	0	0.000142765	0.000130976	0	0	0	0	0	0.000136388	0
Brumimicrobium	0	0	0	0	0	0	0	0	0	0	0	0	0	0.000136388	0
Turicibacter	0	0	0	0	0	0	0	0	0	0	0.000223231	0.000258791	0.000345928	0.000136388	0
Peptoniphilus	0	0	0	0	0	0	0	0	0	0	0	0	0	0.000136388	0
Tepidimonas	0	0	0	0	0	0	0	0	0	0	3.72051e-05	0.000129395	0	0.000136388	0
Neisseria	0	0	0	0	0	0	0	0	0	0	0	0.000161744	3.84364e-05	0.000136388	0
Perlucidibaca	0	0	0	0	0	0	0	0	0	0	0	6.46977e-05	0	0.000136388	0
Kaistobacter	0.00391213	0.00301477	0.00354228	0.00375593	0.00284114	0.00323732	0.00228425	0.00392927	0.000982112	0.00181622	7.44103e-05	0	0.000307491	0.000102291	0.00200155
Streptomyces	0.00353596	0.0039192	0.00346527	0.00454665	0.00551993	0.00356935	0.00356913	0.00543549	0.00343739	0.0045742	7.44103e-05	0.000744024	0.000730292	0.000102291	0.00143971
Amycolatopsis	0	0	0	0.000131787	0.000243526	0.000332033	0.000142765	6.54879e-05	0.000210452	6.72676e-05	0	9.70465e-05	7.68728e-05	0.000102291	0.000386263
Kaistia	0	0	0	6.58935e-05	0.000162351	8.30082e-05	7.13827e-05	6.54879e-05	7.01508e-05	0	0	0	0	0.000102291	0.000105344
Variovorax	0.0002257	0.000301477	0.000154012	6.58935e-05	8.11754e-05	0.000166016	0.000214148	0.000130976	0.000350754	0.00026907	0	0.000194093	3.84364e-05	0.000102291	3.51148e-05
Ignatzschineria	0	0	0	0	0	0	0	0	0	0	0.000409257	0.00116456	0.00096091	0.000102291	3.51148e-05
Brachybacterium	7.52332e-05	0	7.7006e-05	0	0	0	0	0	7.01508e-05	0	0	0.000194093	0	0.000102291	0
Agrococcus	0.0002257	7.53693e-05	0	0.000197681	0.000162351	0.000166016	7.13827e-05	0	7.01508e-05	0	0	0	0.000269055	0.000102291	0
Slackia	0	0	0	0	0	0	0	0	0	0	0	6.46977e-05	0.000115309	0.000102291	0
Butyricimonas	0	0	0	0	0	0	0	0	0	0	0.000111615	0.000323488	0.00115309	0.000102291	0
Coprococcus	0	0	0	0	0	0	0	0	0	0	0	0.00103516	0.00226775	0.000102291	0
Bilophila	0	0	0	0	0	0	0	0	0	0	0	3.23488e-05	0.000576546	0.000102291	0
Truepera	0	0	0	0	0	0	0	0	0	0	0	0	3.84364e-05	0.000102291	0
Desulfovibrio	0	0	0	0	0	0	0	0	0	0	3.72051e-05	0	0	6.81942e-05	0.000351148
Geodermatophilus	0.000827565	0.00113054	0.00100108	0.00112019	0.000974105	0.00224122	0.000713827	0.000982318	0.00259558	0.00114355	3.72051e-05	3.23488e-05	0	6.81942e-05	0.000210689
Rubrivivax	0.00120373	0.00173349	0.00161713	0.00158144	0.00162351	0.00166016	0.00114212	0.00196464	0.0038583	0.00289251	0	6.46977e-05	7.68728e-05	6.81942e-05	0.000210689
Rikenella	0	0	0	0	0	0	0	0	0	0	3.72051e-05	0.000646977	0.00272898	6.81942e-05	0.000175574
Coccomyxa	0	0	0	0	0	0	0	0	0	0	0	0	0	6.81942e-05	0.000175574
Cohnella	0	7.53693e-05	0.000154012	0	0	0	0	0	0	0	0	0	0	6.81942e-05	0.000140459
Amaricoccus	0.000300933	0.000452216	0.000231018	0.000131787	0.000405877	0.000415041	0.000356913	0.000458415	0.000210452	0.000470873	7.44103e-05	0	0	6.81942e-05	0.000140459
Niastella	0.000677099	0.000527585	0.00038503	0.000395361	0.000974105	0.00240724	0.000499679	0.00130976	0.00182392	0.00121082	3.72051e-05	0.000388186	0.000461237	6.81942e-05	0.000105344
Marinobacter	7.52332e-05	0	0	0	0	0	0	0	0	0	0	0.000194093	0.000192182	6.81942e-05	0.000105344
Mycoplana	7.52332e-05	0	0	0	0	0.000249025	0	0	0	0	0	0.000194093	7.68728e-05	6.81942e-05	3.51148e-05
Ewingella	0	0	0	0	0	0	0	0	0	0	0.000111615	0	0	6.81942e-05	3.51148e-05
Leucobacter	0	0	0	0	0	0	0	0	0	0	0	6.46977e-05	0	6.81942e-05	0
Yonghaparkia	7.52332e-05	0	0	0	0	8.30082e-05	0	0	0	0	0	0	3.84364e-05	6.81942e-05	0
Pediococcus	0	0	0	0	0	0	0	0	0	0	3.72051e-05	0	0.000153746	6.81942e-05	0
Holdemania	0	0	0	0	0	0	0	0	0	0	0	3.23488e-05	0.000115309	6.81942e-05	0
Phyllobacterium	0	0	0	0	0	0	7.13827e-05	6.54879e-05	0	0	0	0	0	6.81942e-05	0
Skermanella	0.000300933	7.53693e-05	7.7006e-05	6.58935e-05	8.11754e-05	0.000332033	0.000428296	0.000130976	0.000491056	0.000470873	0	3.23488e-05	0	6.81942e-05	0
Rahnella	0	0	0	0	0	0	0	0	0	0	0.000297641	0.000161744	0	6.81942e-05	0
Paenibacillus	0.0002257	0.00256256	0.00138611	0.000922509	0.000487053	0.000498049	0.000713827	0.000327439	0.00203437	0.000739943	0.000111615	0.00197328	0.00430488	3.40971e-05	0.00150994
Nocardioides	0.00263316	0.00203497	0.00107808	0.00210859	0.00129881	0.00290529	0.00142765	0.00229208	0.00315679	0.00242163	3.72051e-05	9.70465e-05	0	3.40971e-05	0.000596952
Opitutus	0.00218176	0.00113054	0.00100108	0.00151555	0.00202939	0.00215821	0.000713827	0.00157171	0.00210452	0.00309431	3.72051e-05	0	0	3.40971e-05	0.000351148
Salinibacterium	0.000451399	0.000301477	0.000231018	0.000724829	0.000730579	0.000332033	0.000214148	0.000327439	0.000491056	0.000739943	3.72051e-05	6.46977e-05	0.000153746	3.40971e-05	0.000280919
Microlunatus	0.00173036	0.00203497	0.0012321	0.00177912	0.00219174	0.00356935	0.0016418	0.00196464	0.00371799	0.0026907	3.72051e-05	0	0	3.40971e-05	0.000280919
Exiguobacterium	0	0	0	0	0	0	0	0	0	0	0	9.70465e-05	0.000115309	3.40971e-05	0.000210689
Pseudochrobactrum	0	0	0	0	0	0	0	0	7.01508e-05	0	0	0	3.84364e-05	3.40971e-05	0.000210689
Dechloromonas	0	0	0	0	0	8.30082e-05	0	0	0	0	0	0.000129395	0	3.40971e-05	0.000175574
Pedobacter	0.000526633	0.000301477	7.7006e-05	0.000197681	8.11754e-05	0.000415041	0	6.54879e-05	7.01508e-05	0.000201803	0	0.000388186	7.68728e-05	3.40971e-05	0.000105344
Pontibacter	0.000827565	0.000226108	0.000308024	0.000263574	0.000324702	0.000830082	0.000214148	0.000196464	0	0.000403606	0	0	0	3.40971e-05	7.02297e-05
Bradyrhizobium	0.0002257	7.53693e-05	0.000154012	0.000131787	8.11754e-05	8.30082e-05	0	6.54879e-05	0.000280603	0	0	6.46977e-05	3.84364e-05	3.40971e-05	7.02297e-05
Erysipelothrix	0	0	0	0	0	0	0	0	0	0	0.000148821	0.000129395	0.000115309	3.40971e-05	3.51148e-05
Beutenbergia	7.52332e-05	0	0	0	0	0.000249025	0	0	0	0	0	0	0	3.40971e-05	0
Propionicimonas	0	0	0	0	0	0	0	0	0	0	0	9.70465e-05	0	3.40971e-05	0
Bifidobacterium	0	0	0	0	0	0	0	0	0	0	0	0.000129395	0.000230618	3.40971e-05	0
Adlercreutzia	0	0	0	0	0	0	0	0	0	0	0	0	0.000115309	3.40971e-05	0
Asticcacaulis	0	0	0	0	0	0	0	0	0	6.72676e-05	0	6.46977e-05	0.000307491	3.40971e-05	0
Rhodobacter	0	0	0	0	0	0.000332033	0	0	0	0	3.72051e-05	3.23488e-05	0.000192182	3.40971e-05	0
Rubellimicrobium	0.000827565	0.000301477	0.000231018	0.000263574	0.000162351	0.00215821	0.000571061	0.000654879	0.000561207	0.000739943	0	0	0	3.40971e-05	0
Aquincola	0	7.53693e-05	7.7006e-05	6.58935e-05	0	0.000166016	0	0.000196464	0.000491056	0.000134535	0	0	0	3.40971e-05	0
Klebsiella	0	0	0	0	0	0	0	0	0	0	7.44103e-05	6.46977e-05	0.000230618	3.40971e-05	0
Fulvimonas	0.0020313	0	0	0	0.000324702	0.000581058	7.13827e-05	0	0.000420905	0.00026907	3.72051e-05	0.00213502	0.00511204	3.40971e-05	0
Aquicella	0.00120373	0.000376847	0.000847066	0.000922509	0.000649403	0.000830082	0.00192733	0.00288147	0.00112241	0.00107628	0	3.23488e-05	0	0	0.000737411
Dokdonella	0.000978032	7.53693e-05	0	0.000131787	0.000405877	0.000415041	0.000214148	0.00353635	0.00119256	0.000739943	7.44103e-05	9.70465e-05	0.000307491	0	0.000667182
Iamia	0.0011285	0.000301477	0.00100108	0.0010543	0.00089293	0.00141114	0.00128489	0.00144073	0.00196422	0.00134535	3.72051e-05	0	3.84364e-05	0	0.000561837
Virgisporangium	0.000451399	0.000602954	0.00100108	0.0020427	0.00162351	0.00157716	0.000927975	0.0021611	0.00301649	0.0020853	3.72051e-05	0	0	0	0.000561837
Afifella	0.00120373	0.000527585	0.000924072	0.00125198	0.000974105	0.00149415	0.00121351	0.00183366	0.000771659	0.000807211	0	0	0	0	0.000526722
Conexibacter	0.00150466	0.00203497	0.0012321	0.00217449	0.00227291	0.0029883	0.00306946	0.00261952	0.00189407	0.00161442	0	0	0.000115309	0	0.000491608
Planifilum	0	0	0	0	0	0	0	0	0	0	0	0	0	0	0.000456493
Nostocoida	0	0	0	0	0	0	0	0	7.01508e-05	0	0	0.000388186	0.000153746	0	0.000386263
Pirellula	0.00353596	0.00316551	0.00231018	0.00250395	0.00275996	0.00290529	0.0041402	0.00360183	0.00287618	0.00396879	0	0	0	0	0.000351148
Phycicoccus	0.0011285	0.000376847	0.000539042	0.000790722	0.00105528	0.00116212	0.00114212	0.000851343	0.00126271	0.00134535	0	6.46977e-05	3.84364e-05	0	0.000280919
Rubricoccus	0.000150466	7.53693e-05	0.000231018	0.000197681	0	0.000249025	7.13827e-05	0.000196464	0.000280603	0.000134535	0	0	0	0	0.000245804
Nannocystis	7.52332e-05	0.000376847	0.00038503	0.000527148	0.000811754	0.000581058	0.000428296	0.00104781	0.000911961	0.000672676	3.72051e-05	0	3.84364e-05	0	0.000245804
Candidatus_Solibacter	0.000300933	0.000904432	0.00077006	0.000790722	0.00089293	0.000332033	0.000642444	0.000851343	0.000771659	0.00114355	0	0	0	0	0.000210689
Hymenobacter	0	0.000678324	0	0	0	0	0	0	0	6.72676e-05	0	0	0	0	0.000210689
Tatlockia	0	0	0	0	0	0	0	0	0	0	0	0	0	0	0.000210689
Candidatus_Xiphinematobacter	0.000526633	0.000150739	0.000308024	6.58935e-05	8.11754e-05	8.30082e-05	0.000142765	0.000130976	7.01508e-05	0.000134535	0	6.46977e-05	0.000115309	0	0.000210689
Candidatus_Koribacter	0.000376166	0.000602954	0.000539042	0.000131787	0.000405877	0.000830082	0.000713827	0.000720367	0.000491056	0.000403606	0	0	0	0	0.000175574
Spirillospora	0.000300933	0.000150739	0.000231018	0.000329468	0.00089293	0.000415041	0.000142765	0.000196464	0.000210452	0.00026907	0	0	0	0	0.000175574
Beijerinckia	7.52332e-05	7.53693e-05	0	0	0	0	0	0	0	0	0	0	0	0	0.000175574
Cupriavidus	0.000376166	7.53693e-05	0.000154012	0.000329468	0.000405877	8.30082e-05	0.000285531	0.000458415	0.000420905	0.000336338	0	0.000258791	0.00053811	0	0.000175574
Trueperella	0	0	0	0	0	0	0	0	0	0	0	6.46977e-05	0.000115309	0	0.000140459
Catellatospora	0.000376166	0.000301477	0.00100108	0.000461255	0.00129881	0.000830082	0.000999358	0.000785855	0.00147317	0.000672676	3.72051e-05	0	3.84364e-05	0	0.000140459
Rubrobacter	0.0002257	7.53693e-05	0.000308024	0.000527148	0.000243526	0.000415041	0.000214148	0.000130976	0.000350754	0.000201803	0	0	0	0	0.000140459
Sporocytophaga	0	0.000226108	0.000154012	0	0	8.30082e-05	0.000142765	0.000130976	0.000140302	0.000134535	3.72051e-05	0	0	0	0.000140459
Laceyella	0	0	0	0	0	0	0	0	0	0	0	0	0	0	0.000140459
Providencia	0	0	0	0	0	0	0	0	0	0	0	3.23488e-05	0	0	0.000140459
Kineococcus	0	0.000226108	7.7006e-05	0	0	0	0	0.000130976	0.000350754	6.72676e-05	0	0	3.84364e-05	0	0.000105344
Pilimelia	0.000451399	0.000301477	0.00038503	0.000527148	0.000649403	0.000747074	0.000999358	0.00104781	0.00084181	0.000807211	0	3.23488e-05	0	0	0.000105344
Solirubrobacter	0.0018056	0.00113054	0.0012321	0.00125198	0.00137998	0.00224122	0.00214148	0.00091683	0.00273588	0.00195076	0	0	0	0	0.000105344
Chitinophaga	0.000902799	7.53693e-05	0	0.000461255	8.11754e-05	0.00132813	0	0.0016372	0.000911961	0.00026907	0	0.000323488	0.000307491	0	0.000105344
Oscillochloris	0.000827565	0.000452216	0.000539042	0.00125198	0.000487053	0.00124512	0.000499679	0.002685	0.00266573	0.00141262	0	0	0	0	0.000105344
Brevibacillus	0	7.53693e-05	0.000154012	0.000197681	0	0.000249025	7.13827e-05	0.000261952	0	0	0	0	0	0	0.000105344
Arthrospira	7.52332e-05	0	0	6.58935e-05	0	8.30082e-05	7.13827e-05	0	0	6.72676e-05	0	0	0	0	0.000105344
Xenophilus	0.000300933	0.000150739	0.000154012	0.000131787	0.000405877	8.30082e-05	0.000214148	0.000130976	0.000561207	0.000336338	0	9.70465e-05	3.84364e-05	0	0.000105344
Chitiniphilus	0	0	0	0	0.000405877	0	0	0	0	0	0	0	0	0	0.000105344
Arenimonas	0.00165513	0.000904432	0.000462036	0.000988403	0.00113646	0.00124512	0.00078521	0.000785855	0.000350754	0.00134535	0	0	0	0	0.000105344
Mycetocola	0.000150466	7.53693e-05	0	6.58935e-05	0.000324702	8.30082e-05	0	0	0	0.000336338	0	0	3.84364e-05	0	7.02297e-05
Kribbella	0.00308456	0.00135665	0.00146311	0.00184502	0.00129881	0.00207521	0.000856592	0.00157171	0.00231498	0.00195076	0	0	0	0	7.02297e-05
Saccharopolyspora	0	0	0	0	0	0	0	0	0	0	0	0	0.000115309	0	7.02297e-05
Sporichthya	0.0002257	0.000226108	0.000231018	0.000197681	0	0.000166016	7.13827e-05	0.000130976	0.000140302	0.00026907	0	0	0	0	7.02297e-05
Nonomuraea	0.0013542	0.000452216	0.000462036	0.0010543	0.000811754	0.000332033	0.000642444	0.00327439	0.000561207	0.00147989	0	0	3.84364e-05	0	7.02297e-05
Yaniella	0	0	0	0	0	0	0	0	0	0	0	6.46977e-05	7.68728e-05	0	7.02297e-05
Odoribacter	0	0	0	0	0	0	0	0	0	0	0	3.23488e-05	3.84364e-05	0	7.02297e-05
Chlamydomonas	7.52332e-05	0	0	6.58935e-05	0	0.000249025	0	0	0	0	0	0	0	0	7.02297e-05
Alicyclobacillus	0.000376166	0.000527585	0.000231018	0.000593042	0.000162351	0.000498049	0.00078521	0.000851343	0.000280603	0.000134535	0	0.000161744	0	0	7.02297e-05
Megasphaera	0	0	0	0	0	0	0	0	0	0	0	3.23488e-05	3.84364e-05	0	7.02297e-05
Phaeospirillum	0	7.53693e-05	7.7006e-05	0.000131787	0.000324702	8.30082e-05	7.13827e-05	0.000261952	0.000280603	0	7.44103e-05	9.70465e-05	7.68728e-05	0	7.02297e-05
Hydrogenophaga	0.000150466	0	0	6.58935e-05	0	0.000166016	0	0	7.01508e-05	0.000134535	0	0	7.68728e-05	0	7.02297e-05
Zoogloea	0	0	0	0	0	0	0	0	0	0	0	6.46977e-05	0	0	7.02297e-05
Plesiocystis	0.000677099	0.00135665	0.00038503	0.000790722	0.000568228	0.000498049	0.00128489	0.00117878	0.00147317	0.00127808	0	0	0	0	7.02297e-05
Candidatus_Entotheonella	7.52332e-05	0.000226108	0.000154012	0.000131787	0.000162351	8.30082e-05	7.13827e-05	6.54879e-05	0.000140302	0.000134535	0	0	0	0	7.02297e-05
Cellvibrio	7.52332e-05	0	7.7006e-05	0	0	0.000415041	0.000142765	0.000327439	0.000491056	0.00026907	0	0.000355837	0.000115309	0	7.02297e-05
Glaciecola	0	0	0	0	0	0	0	0	0	0	0	0.000194093	0	0	7.02297e-05
Cellulomonas	7.52332e-05	0	0	6.58935e-05	0	0	7.13827e-05	6.54879e-05	7.01508e-05	0	0	0	0	0	3.51148e-05
Curtobacterium	0	0.000226108	0	0	0	0	0	0	0	6.72676e-05	0	0	3.84364e-05	0	3.51148e-05
Actinoplanes	0.000300933	7.53693e-05	0.000308024	0.000527148	0.000568228	0.00116212	0.000713827	0.000392927	0.00252543	0.00134535	0	0	0	0	3.51148e-05
Nocardia	7.52332e-05	7.53693e-05	7.7006e-05	0	0.000324702	0.000249025	0	0.000130976	0	0.000201803	0	0	0	0	3.51148e-05
Cellulosimicrobium	0.000526633	0.000301477	0.000154012	6.58935e-05	0	0.000166016	7.13827e-05	0.000327439	0.000210452	0.00026907	7.44103e-05	3.23488e-05	3.84364e-05	0	3.51148e-05
Streptacidiphilus	7.52332e-05	0	0.000231018	6.58935e-05	8.11754e-05	0.000332033	0.000214148	6.54879e-05	0	0	0	3.23488e-05	3.84364e-05	0	3.51148e-05
Chloronema	0.0018056	0.00105517	0.000847066	0.000790722	0.000811754	0.00190919	0.000642444	0.00189915	0.00371799	0.00154715	0	0	0.000192182	0	3.51148e-05
Pleomorphomonas	0.000601866	0.000452216	0.000616048	0.000263574	0.000487053	0.000581058	0.000428296	0.000785855	0.000140302	0.000336338	0	0.000129395	0	0	3.51148e-05
Marivita	0	0	0	0	0	0	0	0	0	0	0.0014138	0.000582279	0.00111466	0	3.51148e-05
Hylemonella	0.000150466	0.000376847	7.7006e-05	6.58935e-05	0.000162351	8.30082e-05	7.13827e-05	6.54879e-05	7.01508e-05	6.72676e-05	0	0	0	0	3.51148e-05
Polaromonas	7.52332e-05	7.53693e-05	0.000154012	0	0	0	7.13827e-05	6.54879e-05	0.000210452	0.000201803	0	0.000194093	0.000115309	0	3.51148e-05
Nitrosovibrio	0.000451399	0.000226108	7.7006e-05	0.000461255	0.000243526	0.000249025	0.000142765	0.000392927	0.000420905	0.000201803	0	0	0	0	3.51148e-05
Vibrio	0	0	0	0	0	0	0	0	0	0	7.44103e-05	0.000485233	3.84364e-05	0	3.51148e-05
Saccharothrix	0.0002257	0.000226108	0	0	0.000162351	0.000166016	0	0.000327439	7.01508e-05	0.000201803	0	0	0	0	0
Cryptosporangium	7.52332e-05	0.000150739	7.7006e-05	0.000131787	0	8.30082e-05	0.000214148	0	0.000701508	0.00026907	3.72051e-05	0	0	0	0
Dietzia	0	0	0	0	0	0	0	0	0	0	3.72051e-05	0.000129395	0	0	0
Modestobacter	0.000300933	0.000301477	0.000231018	0.000329468	0.000730579	8.30082e-05	0.000142765	0.000327439	0.000280603	6.72676e-05	3.72051e-05	0	0	0	0
Kineosporia	0	0	0	0	0	0	0	0	0.000420905	0	0	0	0	0	0
Rathayibacter	7.52332e-05	0	0	0	8.11754e-05	8.30082e-05	0	0	0	0.000134535	0	0	0	0	0
Kocuria	0.000150466	0.000226108	0	6.58935e-05	0.000162351	0	0	0	0	0	0	0	0	0	0
Catenuloplanes	0	0	0	6.58935e-05	0	0.000166016	0.000142765	0	0.000420905	6.72676e-05	0	0	0	0	0
Couchioplanes	7.52332e-05	0	7.7006e-05	0	8.11754e-05	0	0	0	7.01508e-05	0	0	3.23488e-05	0	0	0
Dactylosporangium	0.000601866	0.000226108	0.000462036	0.000329468	0.000568228	0.000664066	0.000356913	0.000458415	0.00133287	0.000941746	0	0	0	0	0
Phytohabitans	7.52332e-05	0.000150739	7.7006e-05	0.000197681	0.000324702	0.000249025	0.000214148	0.000327439	0.000561207	0.000201803	0	0	0	0	0
Pimelobacter	0	7.53693e-05	7.7006e-05	0.000131787	0	8.30082e-05	0	6.54879e-05	7.01508e-05	0.00026907	0	3.23488e-05	3.84364e-05	0	0
Promicromonospora	0.00127896	0.000150739	0.000308024	0.00691882	0.000162351	0.00124512	7.13827e-05	6.54879e-05	0.000280603	0.000134535	0	0	0	0	0
Xylanimicrobium	0	7.53693e-05	0	0.000131787	8.11754e-05	0	0	0	0	0	0	0	0	0	0
Actinomycetospora	0	0	0	0	8.11754e-05	8.30082e-05	0.000142765	0.000130976	0	0.000201803	0	0	7.68728e-05	0	0
Jiangella	7.52332e-05	0	0	0	8.11754e-05	0	0	6.54879e-05	7.01508e-05	0	0	0	0	0	0
Planomonospora	0	0.000376847	0	0	0.000243526	0.000415041	0	0	0	0.00026907	0	0	0	0	0
Sphaerisporangium	7.52332e-05	0	0	6.58935e-05	0	0.000249025	0.000499679	0	0.000140302	0.000134535	0	0	0	0	0
Streptosporangium	7.52332e-05	0	0	6.58935e-05	8.11754e-05	0.000249025	7.13827e-05	6.54879e-05	7.01508e-05	0	0	0	0	0	0
Actinomadura	0	7.53693e-05	0	0	0.000405877	8.30082e-05	0	0.000130976	0	0	0	0	0	0	0
Euzebya	0.0002257	7.53693e-05	7.7006e-05	6.58935e-05	0.000162351	0.000166016	0.000142765	0.000261952	7.01508e-05	0.000336338	0	0	0	0	0
Dyadobacter	0.000300933	0	0	0	0	0.000498049	7.13827e-05	0	0.000210452	6.72676e-05	0	0.000323488	0.000230618	0	0
Rhodocytophaga	0.000150466	0	0	0	0	8.30082e-05	0	0	0.000140302	6.72676e-05	0	0	0	0	0
Crocinitomix	0	0	0	0	0	0	0	0	0	0	3.72051e-05	6.46977e-05	7.68728e-05	0	0
Maribacter	0	0	0	0	0	0	0	0	0	0	3.72051e-05	3.23488e-05	0.000192182	0	0
Polaribacter	0	0	0	0	0	0	0	0	0	0	0	6.46977e-05	0.000115309	0	0
Solitalea	0	0.000150739	0.000308024	0	0.000487053	0	0.000571061	0	0	6.72676e-05	0	0	0	0	0
Filimonas	0	0	0	0	0	0	0	0	7.01508e-05	0	0	9.70465e-05	3.84364e-05	0	0
Flavihumibacter	0.000300933	0.000301477	0.000847066	0.000263574	0.000568228	8.30082e-05	0.000356913	0.000130976	0	0.00026907	0	0	0	0	0
Segetibacter	7.52332e-05	0	0	0	8.11754e-05	8.30082e-05	0	0	7.01508e-05	0.000134535	0	0	0	0	0
Candidatus_Protochlamydia	7.52332e-05	0	7.7006e-05	0.000131787	0	8.30082e-05	7.13827e-05	0.000261952	0	0	0	0	0	0	0
Candidatus_Rhabdochlamydia	0	0	0	0	8.11754e-05	0	0	0.000130976	7.01508e-05	0	0	0	0	0	0
Ardenscatena	7.52332e-05	0	7.7006e-05	0	0	0.000166016	0.000428296	0	0.000140302	0.00026907	0	0	0	0	0
Caldilinea	0	7.53693e-05	0	6.58935e-05	0	0	0	0	0	0.000201803	0	0	0	0	0
Chloroflexus	7.52332e-05	7.53693e-05	0	6.58935e-05	0.000405877	8.30082e-05	0	0.000130976	0	0.000201803	0	0	0	0	0
Phormidium	0.000300933	0	0.000154012	0	0	0.000332033	0.000142765	0	0.00196422	0.00275797	3.72051e-05	0	0	0	0
Leptolyngbya	0.000300933	0.000150739	0.000154012	0.000131787	0.000243526	0.000166016	7.13827e-05	0.000130976	0.0041389	0.000336338	0	0	0	0	0
Virgibacillus	0	0	0	0	0	0	0	0	0	0	3.72051e-05	9.70465e-05	0.000115309	0	0
Ammoniphilus	0.0002257	0	0.000308024	0.000197681	8.11754e-05	8.30082e-05	0.000142765	0	0	0.000134535	7.44103e-05	3.23488e-05	0	0	0
Paenisporosarcina	7.52332e-05	0	0	0	0	0	0	6.54879e-05	0	0	3.72051e-05	0	3.84364e-05	0	0
Shimazuella	0	0	0	6.58935e-05	0	0	7.13827e-05	6.54879e-05	0	6.72676e-05	0	0	0	0	0
Dehalobacterium	0	0	0	0	0	0	0	0	0	0	0	9.70465e-05	0.000192182	0	0
Butyricicoccus	0	0	0	0	0	0	0	0	0	0	3.72051e-05	6.46977e-05	0.00053811	0	0
Gallicola	0	0	0	0	0	0	0	0	0	0	3.72051e-05	6.46977e-05	0.000192182	0	0
Sporanaerobacter	0	0	0	0	0	0	0	0	0	0	0	6.46977e-05	7.68728e-05	0	0
Catenibacterium	7.52332e-05	7.53693e-05	0.000231018	0	0	0	0	0	0	0	0	0	0	0	0
Gemmatimonas	0.000150466	0.000150739	0	6.58935e-05	0.000162351	8.30082e-05	0.000142765	0	0	0.000201803	0	0	0	0	0
Caulobacter	0	7.53693e-05	7.7006e-05	0	0	0.000249025	0.000214148	0	0	0	7.44103e-05	0.000161744	0	0	0
Pseudoruegeria	0	0	0	0	0	0	0	0	0	0	3.72051e-05	3.23488e-05	7.68728e-05	0	0
Ruegeria	0	0	0	0	0	0	0	0	0	0	0.000111615	0.000194093	0.000153746	0	0
Azospirillum	0	0	0	6.58935e-05	0	8.30082e-05	7.13827e-05	0	0	0	0	0.000323488	0.000115309	0	0
Blastomonas	0	0	0	0	0	0	0	0	0	0	0	0	0.000192182	0	0
Pandoraea	0	0	0	0	0	0	0	0	0	0	3.72051e-05	3.23488e-05	0.000153746	0	0
Acidovorax	0	0	0	0	0	0	0	0	7.01508e-05	0	0	0	0.000192182	0	0
Azohydromonas	7.52332e-05	0.000150739	0.000154012	0.000263574	8.11754e-05	0.000332033	7.13827e-05	0.000130976	0.000420905	0.000201803	0	0	0	0	0
Limnohabitans	0	0	0	0	0	8.30082e-05	0.000142765	0	7.01508e-05	0	0	3.23488e-05	0.000269055	0	0
Oxalobacter	0	0	0	0	0	0	0	0	0	0	0	0	0.000730292	0	0
Methylotenera	0	0	0	0	0	0.000166016	0	6.54879e-05	0	0	0	0.000226442	0.000384364	0	0
Uliginosibacterium	7.52332e-05	0	0	0.000131787	0	0	0	0	0	6.72676e-05	0	0	0	0	0
Bdellovibrio	7.52332e-05	0	0	0	0	0	0	0	0	0	0	3.23488e-05	0.000153746	0	0
Cystobacter	0	0	7.7006e-05	0	0	0	0	0.000196464	0	0	0	0	0	0	0
Haliangium	0.000150466	0	0.000154012	0.000197681	8.11754e-05	0.00157716	0	0.000523903	0.000420905	6.72676e-05	0	0	0	0	0
Aetherobacter	0	0	0	0	0	0.000415041	0	6.54879e-05	0	0	0	0	0	0	0
Byssovorax	0.000150466	7.53693e-05	7.7006e-05	6.58935e-05	0	0.000166016	0.000285531	0.000261952	0.000140302	0.000201803	0	0	0	0	0
Sorangium	0.000150466	7.53693e-05	0.000231018	0.000131787	0	0.00174317	0.000214148	0.000261952	0	0	0	0	0	0	0
Campylobacter	0	0	0	0	0	0	0	0	0	0	0	3.23488e-05	0.000230618	0	0
Rheinheimera	0	0	0	0	0	0	0	0	0	0	0.000111615	3.23488e-05	0	0	0
Thiocapsa	0	0	0	6.58935e-05	8.11754e-05	0	0.000285531	0	0	0	0	0	0	0	0
Proteus	0	0	0	0	0	0	0	0	0	0	0	0.000258791	0.000153746	0	0
Legionella	0	0	0	0	0	8.30082e-05	0.000142765	6.54879e-05	0	6.72676e-05	0	0	0	0	0
Thermomonas	0.000300933	7.53693e-05	0.000154012	0.000395361	0.000568228	0.000249025	0.000285531	0.000785855	0.000420905	0.000403606	0	0	0	0	0
Luteolibacter	0	0	7.7006e-05	6.58935e-05	0.000162351	0.000249025	7.13827e-05	0	0	6.72676e-05	0	0	0	0	0
Chthoniobacter	0.000150466	0	7.7006e-05	0	0	8.30082e-05	7.13827e-05	6.54879e-05	0	6.72676e-05	0	0	0	0	0
